# Supplementary material for: The mitochondrial genome of the 'twisted-wing parasite' Mengenilla australiensis (Insecta, Strepsiptera): a comparative study
Source: BMC Genomics. 2009 Dec 14;10:603. doi: 10.1186/1471-2164-10-603 (PMC2800125; doi:10.1186/1471-2164-10-603)
Supplement: Additional file 1 — Coding gene lengths. Spreadsheet containing coding gene lengths (in amino acids) across the Holometabola dataset. [file 1471-2164-10-603-S1.XLS]

## Sheet: Sheet3
	GENE LENGTH (in amino acids, excluding stop codons)
	ND2*	CO1	CO2	ATP8	ATP6	CO3	ND3	ND5	ND4	ND4L	ND6	CYB	ND1	TOTAL
Atelura formicaria	224	511	228	52	224	261	117	574	447	99	165	377	316	3595
Thermobia domestica	225	512	230	52	224	262	117	562	449	97	168	380	315	3593
Tricholepidion gertschi	227	512	228	53	225	262	115	577	447	99	172	379	312	3608
Aedes aegypti NC_010241	226	512	228	53	226	262	117	580	447	98	173	378	313	3613
Aedes albopictus NC_006817	226	512	228	53	226	262	117	580	447	98	174	378	314	3615
Anopheles gambiae NC_002084	226	512	228	53	226	262	117	580	447	101	174	378	314	3618
Anopheles quadrimaculatus NC_000875	226	514	228	53	226	262	117	576	448	99	174	378	314	3615
Bactrocera carambolae NC_009772	226	511	229	53	225	262	117	573	446	98	174	378	313	3605
Bactrocera dorsalis NC_008748	226	511	229	53	225	262	117	573	446	98	174	378	313	3605
Bactrocera oleae NC_005333	226	511	229	53	225	262	117	572	446	98	174	378	313	3604
Bactrocera papayae NC_009770	226	511	229	53	225	262	117	573	446	98	174	378	313	3605
Bactrocera philippinensis NC_009771	226	511	229	53	225	262	117	573	446	98	174	378	313	3605
Culicoides arakawae NC_009809	227	511	229	52	223	262	118	576	445	98	172	378	329	3620
Ceratitis capitata NC_000857	226	511	228	53	225	262	117	573	446	96	174	378	313	3602
Cydistomyia duplonotata NC_008756	226	513	229	53	224	262	117	573	446	98	174	378	313	3606
Cochliomyia hominivorax NC_002660	226	513	229	54	225	262	118	573	446	98	174	378	312	3608
Chrysomya putoria NC_002697	226	513	229	54	225	262	118	573	446	98	174	378	312	3608
Dermatobia hominis NC_006378	226	511	229	53	224	262	118	573	446	98	173	378	315	3606
Drosophila mauritiana NC_005779	226	511	228	53	224	262	117	573	446	96	174	378	312	3600
Drosophila melanogaster NC_001709	226	511	228	53	224	262	117	574	446	96	174	378	312	3601
Drosophila sechellia NC_005780	226	511	228	53	224	262	117	573	446	96	174	378	312	3600
Drosophila simulans NC_005781	226	511	228	53	224	262	117	573	446	96	174	378	312	3600
Drosophila yakuba NC_001322	226	511	228	53	224	262	117	573	446	96	174	378	324	3612
Haematobia irritans NC_007102	225	512	228	54	225	262	117	573	446	98	174	378	315	3607
Lucilia sericata NC_009733	226	513	229	54	225	262	117	573	446	98	174	378	312	3607
Simosyrphus grandicornis NC_008754	226	519	227	53	225	262	117	573	446	98	174	378	312	3610
Trichophthalma punctata NC_008755	224	510	228	53	224	263	117	572	446	98	174	378	324	3611
Adoxophyes honmai NC_008141	222	510	227	53	225	262	117	581	466	96	175	381	312	3627
Antheraea pernyi NC_004622	222	510	226	53	225	262	117	585	446	96	178	382	312	3614
Artogeia melete NC_010568	222	510	227	55	225	263	117	574	445	96	175	383	311	3603
Bombyx mandarina NC_003395	221	510	227	53	225	262	116	572	446	96	176	385	314	3603
Bombyx mori NC_002355	221	510	227	53	225	262	116	572	450	96	176	383	310	3601
Coreana raphaelis NC_007976	222	510	222	52	225	262	117	573	446	96	175	381	313	3594
Manduca sexta EU286785	222	510	227	54	225	263	117	574	444	95	176	384	311	3602
Ostrinia furnacalis NC_003368	222	511	227	53	224	263	117	578	448	97	178	381	309	3608
Ochrogaster lunifer AM946601	222	511	228	53	225	263	117	582	453	100	179	384	313	3630
Ostrinia nubilalis NC_003367	222	511	227	53	224	263	116	578	448	97	178	381	309	3607
Phthonandria atrilineata NC_010522	222	510	227	54	225	262	117	577	451	96	179	383	312	3615
Saturnia boisduvalii NC_010613	222	512	227	54	225	262	117	585	446	97	175	386	310	3618
Apis mellifera ligustica NC_001566	222	521	225	52	226	259	117	554	447	88	167	383	305	3566
Bombus ignitus DQ870926	216	518	229	49	225	260	119	524	433	89	177	381	312	3532
Melipona bicolor NC_004529	237	518	225	55	227	258	117	548	440	92	179	349	309	3554
Vanhornia eucnemidarum NC_008323	226	523	227	53	227	264	133	560	447	97	111	379	317	3564
Perga condei AY787816	224	513	225	57	221	260	117	566	447	97	177	378	313	3595
Abispa ephippium EU302588	230	536	229	54	222	268	115	559	436	96	184	382	316	3627
Cephus cinctus FJ478173	235	511	227	59	224	267	117	561	451	97	194	380	315	3638
Orussus occidentalis FJ478174	230	511	331	52	220	267	118	551	449	98	183	377	313	3700
Schlettererius cinctipes FJ478175	224	512	225	61	224	261	117	555	450	95	184	389	318	3615
Venturia canescens FJ478176	221	511	330	51	225	266	113	565	438	97	188	378	313	3696
Enicospilus sp. MD-2008 FJ478177	220	513	224	51	224	264	117	571	454	97	184	375	309	3603
Evania appendigaster FJ593187	221	514	225	53	224	263	116	549	445	90	179	387	310	3576
Anoplophora glabripennis NC_008221	223	514	229	51	223	262	116	571	443	95	165	379	309	3580
Crioceris duodecimpunctata NC_003372	219	514	229	51	224	262	117	571	443	93	167	378	308	3576
Pyrophorus divergens NC_009964	225	513	225	51	224	262	115	573	444	96	168	377	311	3584
Pyrocoelia rufa NC_003970	226	511	226	50	223	261	117	567	440	94	168	376	311	3570
Tribolium castaneum NC_003081	223	515	227	51	223	261	119	571	444	95	164	379	312	3584
Cyphon sp. BT0012 EU877949	224	510	228	53	224	259	117	574	443	96	172	378	316	3594
Sphaerius sp. BT0074 EU877950	225	510	227	52	224	262	117	572	445	97	169	377	316	3593
Chaetosoma scaritides EU877951	223	510	229	51	222	261	117	570	440	93	162	378	317	3573
Priasilpha obscura EU877952	223	511	228	51	223	262	117	571	443	93	167	379	316	3584
Tetraphalerus bruchi EU877953	227	510	224	52	224	260	117	575	441	97	171	378	315	3591
Trachypachus holmbergi EU877954	226	510	229	54	224	263	117	576	446	97	174	378	316	3610
Mordella atrata FJ859904	222	510	227	51	222	261	117	570	442	91	166	378	310	3567
Rhopaea magnicornis FJ859903	224	510	228	51	223	262	117	571	443	96	167	380	316	3588
Macrogyrus oblongus FJ859901	215	514	227	52	225	262	117	576	446	97	174	378	314	3597
Corydalus cornutus FJ171323	223	513	227	52	224	262	117	575	446	98	168	378	316	3599
Polystoechotes punctatus FJ171325	222	511	228	52	225	262	117	577	445	98	172	378	309	3596
Ascaloptynx appendiculatus FJ171324	222	512	227	52	224	262	117	576	446	95	171	378	316	3598
Protohermes concolorus EU526394	223	513	227	52	224	262	117	575	446	98	171	378	317	3603
Ditaxis biseriata FJ859907	221	514	228	52	225	262	117	575	445	98	171	378	313	3599
Sialis hamata FJ859906	224	513	228	53	224	262	117	572	446	98	173	378	317	3605
Mongoloraphidia harmandi FJ859905	222	511	224	53	224	262	111	570	441	94	171	378	313	3574
M. australiensis this study	215	510	217	50	219	261	118	559	437	90	166	366	310	3518
Xenos vesparum DQ364229	210	503	216	48	204	251	113	540	430	89	163	365	313	3445
														Total Mean:	S.D.
Individual means:	223.958	512.288	229.919	52.7568	223.986	261.973	117.014	570.432	445.432	96.1892	172.757	378.521	313.37	3598.6	8.14453
	*ND2 is partial: gene length begins with Mengenilla
	Numbers in black bold italic are average gene lengths: these come from partial genome fragments
	Numbers in red bold italic are the shortest representative genes across the dataset
