# Supplementary material for: The mitochondrial genome of the 'twisted-wing parasite' Mengenilla australiensis (Insecta, Strepsiptera): a comparative study
Source: BMC Genomics. 2009 Dec 14;10:603. doi: 10.1186/1471-2164-10-603 (PMC2800125; doi:10.1186/1471-2164-10-603)
Supplement: Additional file 2 — Nucleotide content. spreadsheet of genomic nucleotide content, A-skew and C-skew across the Holometabola dataset. [file 1471-2164-10-603-S2.XLS]

## Sheet: Sheet1
	GENOME COMPOSITION
	A	T	C	G	A+T	G+C	A-skew	C-skew
Atelura formicaria	34.77	27.63	24.6	13	62.4	37.6	0.114423	0.308511
Thermobia domestica	35.76	31.24	20.84	12.16	67	33	0.0674627	0.26303
Tricholepidion gertschi	39.41	29.19	19.45	11.95	68.6	31.4	0.14898	0.238854
Aedes aegypti NC_010241	40.17	38.83	12.72	8.28	79	21	0.016962	0.211429
Aedes albopictus NC_006817	40.08	39.45	12.09	8.38	79.53	20.47	0.00792154	0.181241
Anopheles gambiae NC_002084	40.03	37.53	12.95	9.49	77.56	22.44	0.0322331	0.154189
Anopheles quadrimaculatus NC_000875	40.25	37.11	13.37	9.27	77.36	22.64	0.0405895	0.181095
Bactrocera carambolae NC_009772	39.19	34.36	16.19	10.26	73.55	26.45	0.0656696	0.224197
Bactrocera dorsalis NC_008748	39.28	34.31	16.22	10.19	73.59	26.41	0.0675364	0.228323
Bactrocera oleae NC_005333	39.53	33.1	17.52	9.85	72.63	27.37	0.0885309	0.280234
Bactrocera papayae NC_009770	39.2	34.33	16.24	10.23	73.53	26.47	0.0662315	0.227049
Bactrocera philippinensis NC_009771	39.23	34.4	16.14	10.23	73.63	26.37	0.0655983	0.224118
Culicoides arakawae NC_009809	39.04	38.32	13.99	8.65	77.36	22.64	0.00930714	0.235866
Ceratitis capitata NC_000857	39.56	37.92	13.34	9.18	77.48	22.52	0.0211668	0.184725
Cydistomyia duplonotata NC_008756	39.09	38.84	12.99	9.08	77.93	22.07	0.00320801	0.177164
Cochliomyia hominivorax NC_002660	39.78	37.12	13.94	9.16	76.9	23.1	0.0345904	0.206926
Chrysomya putoria NC_002697	39.14	37.56	13.63	9.67	76.7	23.3	0.0205997	0.169957
Dermatobia hominis NC_006378	40.58	37.24	13.61	8.57	77.82	22.18	0.0429196	0.227232
Drosophila mauritiana NC_005779	39.22	38.49	12.65	9.64	77.71	22.29	0.0093939	0.135038
Drosophila melanogaster NC_001709	41.77	40.39	10.26	7.58	82.16	17.84	0.0167965	0.150224
Drosophila sechellia NC_005780	39.14	38.43	12.73	9.7	77.57	22.43	0.00915302	0.135087
Drosophila simulans NC_005781	39.29	38.63	12.53	9.55	77.92	22.08	0.00847023	0.134964
Drosophila yakuba NC_001322	39.49	39.1	12.17	9.24	78.59	21.41	0.00496246	0.136852
Haematobia irritans NC_007102	39.71	39.36	11.77	9.16	79.07	20.93	0.00442646	0.124701
Lucilia sericata NC_009733	39.42	38.19	13.04	9.35	77.61	22.39	0.0158485	0.164806
Simosyrphus grandicornis NC_008754	40.26	40.57	10.85	8.32	80.83	19.17	-0.00383521	0.131977
Trichophthalma punctata NC_008755	40.36	33.61	16.21	9.82	73.97	26.03	0.0912532	0.245486
Adoxophyes honmai NC_008141	40.15	40.24	11.73	7.88	80.39	19.61	-0.00111954	0.196328
Antheraea pernyi NC_004622	39.22	40.94	12.06	7.78	80.16	19.84	-0.0214571	0.215726
Artogeia melete NC_010568	40.38	39.41	12.35	7.86	79.79	20.21	0.0121569	0.222167
Bombyx mandarina NC_003395	43.08	38.6	11.11	7.21	81.68	18.32	0.0548482	0.212882
Bombyx mori NC_002355	43.05	38.27	11.36	7.32	81.32	18.68	0.0587801	0.216274
Coreana raphaelis NC_007976	39.37	43.29	10.04	7.3	82.66	17.34	-0.0474232	0.158016
Manduca sexta EU286785	40.67	41.11	10.76	7.46	81.78	18.22	-0.00538029	0.18112
Ostrinia furnacalis NC_003368	41.46	38.92	11.71	7.91	80.38	19.62	0.0315999	0.19368
Ochrogaster lunifer AM946601	40.09	37.75	14.6	7.56	77.84	22.16	0.0300617	0.31769
Ostrinia nubilalis NC_003367	41.36	38.81	11.82	8.01	80.17	19.83	0.0318074	0.192133
Phthonandria atrilineata NC_010522	40.78	40.24	11.31	7.67	81.02	18.98	0.00666502	0.191781
Saturnia boisduvalii NC_010613	39.34	41.28	11.79	7.59	80.62	19.38	-0.0240635	0.216718
Apis mellifera ligustica NC_001566	43.21	41.65	9.61	5.53	84.86	15.14	0.0183832	0.269485
Bombus ignitus DQ870926	43.51	43.26	8.41	4.82	86.77	13.23	0.00288118	0.271353
Melipona bicolor NC_004529	44.04	42.68	8.31	4.97	86.72	13.28	0.0156827	0.251506
Vanhornia eucnemidarum NC_008323	43.49	36.62	13.18	6.71	80.11	19.89	0.0857571	0.325289
Perga condei AY787816	42.75	35.15	13.82	8.28	77.9	22.1	0.097561	0.250679
Abispa ephippium EU302588	39.55	41.05	13.38	6.02	80.6	19.4	-0.0186104	0.379381
Cephus cinctus FJ478173	42.39	39.57	11.59	6.44	81.96	18.04	0.034407	0.285635
Orussus occidentalis FJ478174	38.75	37.46	15.55	8.24	76.21	23.79	0.0169269	0.307272
Schlettererius cinctipes FJ478175	42.76	39.47	11.22	6.55	82.23	17.77	0.0400097	0.262802
Venturia canescens FJ478176	43.1	41.93	8.76	6.21	85.03	14.97	0.0137598	0.170341
Enicospilus sp. MD-2008 FJ478177	41.75	43.44	8.73	6.08	85.19	14.81	-0.019838	0.178933
Evania appendigaster FJ593187	39.92	37.85	15	7.23	77.77	22.23	0.0266169	0.349528
Anoplophora glabripennis NC_008221	39.61	38.7	13.07	8.62	78.31	21.69	0.0116205	0.205164
Crioceris duodecimpunctata NC_003372	40.14	36.74	13.44	9.68	76.88	23.12	0.0442248	0.16263
Pyrophorus divergens NC_009964	40.45	28.99	19.73	10.83	69.44	30.56	0.165035	0.29123
Pyrocoelia rufa NC_003970	42.8	34.61	13.08	9.51	77.41	22.59	0.1058	0.158035
Tribolium castaneum NC_003081	39.75	31.93	18.48	9.84	71.68	28.32	0.109096	0.305085
Cyphon sp. BT0012 EU877949	40.3	34.88	15.25	9.57	75.18	24.82	0.0720936	0.228848
Sphaerius sp. BT0074 EU877950	40.76	39.92	11.06	8.21	80.68	19.32	0.0104115	0.147898
Chaetosoma scaritides EU877951	41.21	37.83	12.58	8.38	79.04	20.96	0.0427632	0.200382
Priasilpha obscura EU877952	40.25	36.25	14.85	8.65	76.5	23.5	0.0522876	0.26383
Tetraphalerus bruchi EU877953	41.79	25.2	20.66	12.35	66.99	33.01	0.247649	0.251742
Trachypachus holmbergi EU877954	40.51	38.89	11.83	8.68	79.4	20.6	0.020403	0.153584
Mordella atrata FJ859904	38.46	33.48	17.62	10.44	71.94	28.06	0.0692244	0.25588
Rhopaea magnicornis FJ859903	37.99	37.6	15.11	9.3	75.59	24.41	0.00515941	0.238017
Macrogyrus oblongus FJ859901	40.64	37.36	13.29	8.71	78	22	0.0420513	0.208182
Corydalus cornutus FJ171323	37.97	36.92	15.84	9.26	74.89	25.11	0.0140206	0.262151
Polystoechotes punctatus FJ171325	38.34	40.61	12.22	8.83	78.95	21.05	-0.0287524	0.161045
Ascaloptynx appendiculatus FJ171324	40.34	35.23	14.73	9.7	75.57	24.43	0.0676194	0.205894
Protohermes concolorus EU526394	37.47	38.32	15.15	9.01	75.79	24.21	-0.0112152	0.254139
Ditaxis biseriata FJ859907	40.52	39.28	11.92	8.28	79.8	20.2	0.0155388	0.180198
Sialis hamata FJ859906	39.73	38.59	12.69	8.98	78.32	21.68	0.0145557	0.171204
Mongoloraphidia harmandi FJ859905	41.08	39.23	12.09	7.6	80.31	19.69	0.0230357	0.228035
M. australiensis this study	41.52	42.81	9.94	5.73	84.33	15.67	-0.015297	0.268666
Xenos vesparum DQ364229	43.29	36.04	13.33	7.34	79.33	20.67	0.0913904	0.289792
