# Supplementary material for: The mitochondrial genome of the 'twisted-wing parasite' Mengenilla australiensis (Insecta, Strepsiptera): a comparative study
Source: BMC Genomics. 2009 Dec 14;10:603. doi: 10.1186/1471-2164-10-603 (PMC2800125; doi:10.1186/1471-2164-10-603)
Supplement: Additional file 3 — Primers. List of primer pairs used in the study. [file 1471-2164-10-603-S3.XLS]

## Sheet: Sheet1
Locus	Primer Name	Sequence
LONG PCR PRIMERS
cox1	LPCR-F	CCTGCTCAACTTCTAAAAATAAAATAAAGAGTTCC
cox1	LPCR-R	AGGATTAAATGGAATACCACGACGATATGT
atp6	LPCR_DEG_ATP1	CGATTAAYWGCWAATMTAACCKCWGGAC
atp6	LPCR_DEG_ATP2	CGATTAAYWGCWAATMTAATTKCWGGAC
atp6	LPCR_DEG_ATP1_inv	GTCCWGMGGTTAKATTWGCWRTTAATCG
atp6	LPCR_DEG_ATP2_inv	GTCCWGMAATTAKATTWGCWRTTAATCG
nad3	LPCR_DEG_ND3	CCCWTTTGAATGCGGWTTTRAYCC
nad3	LPCR_DEG_ND3inv	GGRTYAAAWCCGCATTCAAAWGGG
nad5	LPCR_ND5a	GGTTGAGGAGAATTAATTGGAAGGCAAGG
nad5	LPCR_ND5b	GAAAAAGGTTGAGGAGAATTAATTGGAAGGC
nad5	LPCR_DEG_ND5	GCWATAGCWGCTCCTACTCCKGTTTCTKC
nad5	LPCR_DEG_ND5inv	GMAGAAACMGGAGTAGGAGCWGCTATWGC
nad4	LPCR_ND4_1	GCTTCAATTTCAGGTAGAATAATTTTAGCAGG
nad4	LPCR_ND4_1_inv	CCTGCTAAAATTATTCTACCTGAAATTGAAGC
nad4	LPCR_ND4_2	GGGAGGTTATGGATTAATTCGAATTGGTG
nad4	LPCR_ND4_2_inv	CACCAATTCGAATTAATCCATAACCTCCC
nad1	LPCR_DEG_ND1	CCWTTTGATTTTDYWGARGGRGAATCAGAG
nad1	LPCR_DEG_ND1inv	CTCTGATTCYCCYTCWRHAAAATCAAAWGG
nad1	LPCR_ND1	CTTTCTTGGGCTCTATTCGACTAATTGCTC
nad1	LPCR_ND1_inv	GAGCAATTAGTCGAATAGAGCCCAAGAAAG
STANDARD PCR PRIMERS
nad2	ND2-380-F	CCWTTYCAYTTYTGATTYCC
nad2	ND2-380-inv-R	GGRAATCARAARTGRAAWGG
nad2	ND2-404inv-R	CAAGATATTCCTTCAATTAAATTTGG
nad2	ND2-548-F	GAAATTTTGGAGGATTAAATCAACT
nad2	ND2-548inv-R	AGTTGATTTAATCCTCCAAAATTTC
nad2	ND2-809-inv-R	CCWARAAAWGGWGGTARHCC
cox1	ALEX-R	TCAATTTCCAAAYCCYCCYAT
cox2	COII-2	GGWCAATGTTCAGAAATTTGYGG
cox2	COII-2_inv	CCRCAAATTTCTGAACATTGWCC
cox3	COIII_89F	GACCTCCCAAATCAATTTATAC
atp6	ATP_F1	CATCMTTTGAYCCMTCRAC
atp6	ATP_F1inv	TAGTTGATGGGTYAAAAGATG
nad3	NAD3-89inv	GTTAAAACCACATTCATAAGGAG
nad5	ND5_89FOR1	CGGATGAGATGGATTAGGG
nad5	ND5_89FOR2	GCWAGAATGACTAAAAGAGCTC
nad5	ND5_89inv	CCCTAATCCATCTCATCCG
nad5	ND5_F1	GGRTTACCMTTTTTAKCAGS
nad5	ND5_89REV2	CGACCTATATTTTAAtGTTAACTC
nad5	ND5_89REV1	CAAAATTTGTAATTAGTTTCGACC
nad4	ND4-F	CCTAARGCTCATGWTGARGC
nad4	ND4-R	CWAATWTTKCTKGTCCTCCTT
cob	CYTB_89inv	CCATTGGTTTTGATCCTAATC
cob	CYTB_89inv2	GACCTCAAGGTAAAACATATCC
nad1	ND1-143-F	GGTTATATTCADATTCGTAARRG
nad1	ND1-175-R	TTWATWCCATCHCYWAAAGGTTG
nad1	ND1-646-R	CWGAAACTAAYTCWGATTCHCC
nad1	ND1-847-R	TTTATCATAHCGAWAWCGAGG
rrnL	16S-857-F	GACYGTRCDAAGGTAGCATAAT
rrnL	16S-994-R	GACGAKAAGACCCYATARAD
rrnL	16S-1214-R	GCGACCTCGATGTTGGATTW
rrnL	16S_FOR1	CATGATCTGAGTTNAAAYCGG
rrnL	16S_FOR2	GAGTTNAAAYCGGTGTGAGCC
rrnS	12S-409-F	CTAGGATTAGATACCCTATTAT
rrnS	12S-409-inv-R	ATAATAGGGTATCTAATCCTAG
rrnS	12S-497-F	GGCGGTATTTTAGTTAATTTAGAGG
rrnS	12S-497-inv-R	CCTCTAAATTAACTAAAATACCGCC
rrnS	12S-524-F	CTGTTTTGAAGTTGATAGACCACG
rrnS	12S-524-inv-R	CGTGGTCTATCAACTTCAAAACAG
rrnS	12S-791-F	TATGYACAYATYGCCCGTC
rrnS	12S-791-inv-R	GACGGGCRATRTGTRCATA
