# Supplementary material for: The mitochondrial genome of the 'twisted-wing parasite' Mengenilla australiensis (Insecta, Strepsiptera): a comparative study
Source: BMC Genomics. 2009 Dec 14;10:603. doi: 10.1186/1471-2164-10-603 (PMC2800125; doi:10.1186/1471-2164-10-603)
Supplement: Additional file 4 — Gene annotation. Detailed summary of genome fragment architecture. [file 1471-2164-10-603-S4.XLS]

## Sheet: Sheet1
Gene	Start codon	Stop codon	bp	inc	Size
nad2*	~	TA	1-647*	0	647
tRNA-Trp	~	~	648-708	-1	61
tRNA-Cys	~	~	708-769	0	62
tRNA-Tyr	~	~	770-830	-8	61
cox1	ATT (Ile)	TAA	823-2352	2	1530
tRNA-Leu2	~	~	2355-2427	0	73
cox2	ATT (Ile)	T	2428-3079	-1	652
tRNA-Lys	~	~	3079-3143	0	65
tRNA-Asp	~	~	3144-3204	0	61
atp8	ATT (Ile)	TAA	3205-3358	-7	153
atp6	ATG (Met)	TAA	3352-4011	0	660
cox3	ATG (Met)	T	4012-4795	0	784
tRNA-Gly	~	~	4796-4852	3	57
nad3	ATA (Met)	TAA	4856-5212	1	357
tRNA-Ala	~	~	5214-5277	-1	64
tRNA-Ser1	~	~	5277-5333	-1	57
tRNA-Arg	~	~	5333-5395	-1	63
tRNA-Asn	~	~	5395-5458	-2	64
tRNA-Glu	~	~	5457-5516	-1	60
tRNA-Phe	~	~	5516-5578	0	63
nad5	ATT (Ile)	T	5579-7256	0	1678
tRNA-His	~	~	7257-7318	0	62
nad4	ATG (Met)	TA	7319-8631	0	1313
nad4L	ATT (Ile)	TA	8632-8903	2	272
tRNA-Thr	~	~	8906-8966	-1	61
tRNA-Pro	~	~	8966-9028	1	63
nad6	ATC (Ile)	TA	9030-9529	0	500
cob	ATG (Met)	T	9530-10628	0	1099
tRNA-Ser2	~	~	10629-10694	23	66
nad1	ATA (Met)	TAA	10719-11651	0	933
tRNA-Leu1	~	~	11652-11713	0	62
rrnaL	~	~	11714-13002	0	1289
rrnaS*	~	~	13003-13421	0	419
* nad2 and rrnaS are partial fragments
Blue, light blue = leading strand
Red, orange = minus strand
